# Supplementary material for: Geographic Variation in Daily Temporal Activity Patterns of a Neotropical Marsupial (Gracilinanus agilis)
Source: PLoS One. 2017 Jan 4;12(1):e0168495. doi: 10.1371/journal.pone.0168495 (PMC5215639; doi:10.1371/journal.pone.0168495)
Supplement: S1 Dataset — (XLSX) [file pone.0168495.s001.xlsx]

## Sheet: Temporal activity
REGION	MONTH	REPRODUCTION	HOUR CLASS	CAPTURES
Southwestern	January	Yes	1	2
Southwestern	January	Yes	2	9
Southwestern	January	Yes	3	6
Southwestern	January	Yes	4	0
Southwestern	January	Yes	5	0
Southwestern	January	Yes	6	1
Southwestern	February	Yes	1	0
Southwestern	February	Yes	2	4
Southwestern	February	Yes	3	4
Southwestern	February	Yes	4	1
Southwestern	February	Yes	5	0
Southwestern	February	Yes	6	0
Southwestern	March	No	1	2
Southwestern	March	No	2	6
Southwestern	March	No	3	2
Southwestern	March	No	4	5
Southwestern	March	No	5	0
Southwestern	March	No	6	0
Southwestern	April	No	1	3
Southwestern	April	No	2	8
Southwestern	April	No	3	1
Southwestern	April	No	4	2
Southwestern	April	No	5	0
Southwestern	April	No	6	0
Southwestern	May	No	1	5
Southwestern	May	No	2	9
Southwestern	May	No	3	5
Southwestern	May	No	4	0
Southwestern	May	No	5	0
Southwestern	May	No	6	0
Southwestern	June	No	1	1
Southwestern	June	No	2	2
Southwestern	June	No	3	6
Southwestern	June	No	4	1
Southwestern	June	No	5	0
Southwestern	June	No	6	0
Southwestern	July	No	1	3
Southwestern	July	No	2	4
Southwestern	July	No	3	3
Southwestern	July	No	4	6
Southwestern	July	No	5	0
Southwestern	July	No	6	1
Southwestern	August	Yes	1	1
Southwestern	August	Yes	2	3
Southwestern	August	Yes	3	0
Southwestern	August	Yes	4	1
Southwestern	August	Yes	5	1
Southwestern	August	Yes	6	1
Southwestern	September	Yes	1	4
Southwestern	September	Yes	2	4
Southwestern	September	Yes	3	0
Southwestern	September	Yes	4	0
Southwestern	September	Yes	5	0
Southwestern	September	Yes	6	0
Southwestern	October	Yes	1	2
Southwestern	October	Yes	2	0
Southwestern	October	Yes	3	2
Southwestern	October	Yes	4	0
Southwestern	October	Yes	5	1
Southwestern	October	Yes	6	1
Southwestern	November	Yes	1	1
Southwestern	November	Yes	2	0
Southwestern	November	Yes	3	0
Southwestern	November	Yes	4	0
Southwestern	November	Yes	5	0
Southwestern	November	Yes	6	0
Southwestern	December	Yes	1	12
Southwestern	December	Yes	2	6
Southwestern	December	Yes	3	5
Southwestern	December	Yes	4	1
Southwestern	December	Yes	5	5
Southwestern	December	Yes	6	3
Central	January	Yes	1	4
Central	January	Yes	2	3
Central	January	Yes	3	3
Central	January	Yes	4	4
Central	January	Yes	5	0
Central	January	Yes	6	0
Central	February	Yes	1	1
Central	February	Yes	2	1
Central	February	Yes	3	2
Central	February	Yes	4	3
Central	February	Yes	5	0
Central	February	Yes	6	0
Central	March	No	1	1
Central	March	No	2	0
Central	March	No	3	1
Central	March	No	4	0
Central	March	No	5	3
Central	March	No	6	1
Central	April	No	1	0
Central	April	No	2	0
Central	April	No	3	0
Central	April	No	4	1
Central	April	No	5	0
Central	April	No	6	0
Central	May	No	1	1
Central	May	No	2	0
Central	May	No	3	1
Central	May	No	4	1
Central	May	No	5	1
Central	May	No	6	0
Central	June	No	1	3
Central	June	No	2	1
Central	June	No	3	1
Central	June	No	4	1
Central	June	No	5	2
Central	June	No	6	0
Central	July	No	1	1
Central	July	No	2	3
Central	July	No	3	2
Central	July	No	4	1
Central	July	No	5	1
Central	July	No	6	2
Central	August	Yes	1	1
Central	August	Yes	2	3
Central	August	Yes	3	2
Central	August	Yes	4	2
Central	August	Yes	5	0
Central	August	Yes	6	2
Central	September	Yes	1	1
Central	September	Yes	2	1
Central	September	Yes	3	0
Central	September	Yes	4	0
Central	September	Yes	5	1
Central	September	Yes	6	1
Central	October	Yes	1	0
Central	October	Yes	2	2
Central	October	Yes	3	0
Central	October	Yes	4	0
Central	October	Yes	5	2
Central	October	Yes	6	0
Central	November	Yes	1	0
Central	November	Yes	2	0
Central	November	Yes	3	0
Central	November	Yes	4	1
Central	November	Yes	5	0
Central	November	Yes	6	1
Central	December	Yes	1	1
Central	December	Yes	2	1
Central	December	Yes	3	2
Central	December	Yes	4	2
Central	December	Yes	5	2
Central	December	Yes	6	0

## Sheet: Temperature x captures
REGION	TEMPERATURE	CAPTURES	SEASON
Southeastern	17.5938	0	Summer
Southeastern	17.7138	0	Summer
Southeastern	17.8287	0	Summer
Southeastern	17.835	0	Summer
Southeastern	18.4462	0	Summer
Southeastern	18.5912	0	Summer
Southeastern	18.7812	0	Summer
Southeastern	18.8075	0	Summer
Southeastern	18.9019	0	Summer
Southeastern	19.1631	0	Summer
Southeastern	19.5219	0	Summer
Southeastern	19.5919	0	Summer
Southeastern	20.0925	0	Summer
Southeastern	20.7281	0	Summer
Southeastern	21.0475	0	Summer
Southeastern	21.5012	0	Summer
Southeastern	21.6694	0	Summer
Southeastern	22.1731	0	Summer
Southeastern	22.644	0	Summer
Southeastern	23.1238	0	Summer
Southeastern	23.3906	0	Summer
Southeastern	23.8469	0	Summer
Southeastern	17.995	1	Summer
Southeastern	20.7044	1	Summer
Southeastern	22.0306	1	Summer
Southeastern	18.6863	1	Summer
Southeastern	21.4769	1	Summer
Southeastern	18.52	1	Summer
Southeastern	18.615	1	Summer
Southeastern	21.0938	1	Summer
Southeastern	21.3313	1	Summer
Southeastern	17.735	1	Summer
Southeastern	17.8287	1	Summer
Southeastern	21.57	1	Summer
Southeastern	20.9975	1	Summer
Southeastern	19.2131	1	Summer
Southeastern	18.6863	1	Summer
Southeastern	21.4769	1	Summer
Southeastern	18.52	1	Summer
Southeastern	18.615	1	Summer
Southeastern	21.0938	1	Summer
Southeastern	21.3313	1	Summer
Southeastern	17.735	1	Summer
Southeastern	17.8287	1	Summer
Southeastern	21.57	1	Summer
Southeastern	20.9975	1	Summer
Southeastern	19.2131	1	Summer
Southeastern	18.52	1	Summer
Southeastern	18.615	1	Summer
Southeastern	21.0938	1	Summer
Southeastern	21.3313	1	Summer
Southeastern	17.735	1	Summer
Southeastern	17.8287	1	Summer
Southeastern	21.57	1	Summer
Southeastern	20.9975	1	Summer
Southeastern	19.2131	1	Summer
Southeastern	17.735	1	Summer
Southeastern	17.8287	1	Summer
Southeastern	21.57	1	Summer
Southeastern	20.9975	1	Summer
Southeastern	19.2131	1	Summer
Southeastern	20.9975	1	Summer
Southeastern	19.2131	1	Summer
Southeastern	19.2131	1	Summer
Southeastern	9.33719	0	Autumn
Southeastern	9.94031	0	Autumn
Southeastern	10.5687	0	Autumn
Southeastern	10.9453	0	Autumn
Southeastern	11.1538	0	Autumn
Southeastern	11.2734	0	Autumn
Southeastern	11.4397	0	Autumn
Southeastern	13.0188	0	Autumn
Southeastern	13.4056	0	Autumn
Southeastern	13.7669	0	Autumn
Southeastern	14.1325	0	Autumn
Southeastern	14.15	0	Autumn
Southeastern	14.2988	0	Autumn
Southeastern	14.3231	0	Autumn
Southeastern	14.5625	0	Autumn
Southeastern	14.755	0	Autumn
Southeastern	15.2056	0	Autumn
Southeastern	17.4725	0	Autumn
Southeastern	12.3625	1	Autumn
Southeastern	12.3625	1	Autumn
Southeastern	12.3625	1	Autumn
Southeastern	12.3625	1	Autumn
Southeastern	12.6438	1	Autumn
Southeastern	13.0122	1	Autumn
Southeastern	13.0122	1	Autumn
Southeastern	13.0122	1	Autumn
Southeastern	13.0122	1	Autumn
Southeastern	13.0122	1	Autumn
Southeastern	13.0122	1	Autumn
Southeastern	13.0122	1	Autumn
Southeastern	14.5119	1	Autumn
Southeastern	14.5119	1	Autumn
Southeastern	14.5119	1	Autumn
Southeastern	14.5119	1	Autumn
Southeastern	14.5119	1	Autumn
Southeastern	14.5119	1	Autumn
Southeastern	14.535	1	Autumn
Southeastern	14.7756	1	Autumn
Southeastern	15.0419	1	Autumn
Southeastern	15.3513	1	Autumn
Southeastern	15.8744	1	Autumn
Southeastern	15.925	1	Autumn
Southeastern	15.925	1	Autumn
Southeastern	15.925	1	Autumn
Southeastern	15.925	1	Autumn
Southeastern	15.925	1	Autumn
Southeastern	16.33	1	Autumn
Southeastern	16.6137	1	Autumn
Southeastern	16.6137	1	Autumn
Southeastern	16.9481	1	Autumn
Southeastern	17.375	1	Autumn
Southeastern	17.375	1	Autumn
Southeastern	17.375	1	Autumn
Southeastern	17.375	1	Autumn
Southeastern	17.375	1	Autumn
Southeastern	17.375	1	Autumn
Southeastern	18.2087	1	Autumn
Southeastern	18.615	1	Autumn
Southeastern	20.8766	1	Autumn
Southeastern	22.3044	1	Autumn
Southeastern	22.3044	1	Autumn
Southeastern	6.24125	0	Winter
Southeastern	6.67438	0	Winter
Southeastern	11.4275	0	Winter
Southeastern	11.7675	0	Winter
Southeastern	12.785	0	Winter
Southeastern	13.5581	0	Winter
Southeastern	16.1619	0	Winter
Southeastern	20.1631	0	Winter
Southeastern	15.7831	0	Winter
Southeastern	16.07	0	Winter
Southeastern	16.3319	0	Winter
Southeastern	16.6887	0	Winter
Southeastern	17.0925	0	Winter
Southeastern	17.71	0	Winter
Southeastern	18.4937	0	Winter
Southeastern	19.2094	0	Winter
Southeastern	5.9625	1	Winter
Southeastern	8.9525	1	Winter
Southeastern	9.64438	1	Winter
Southeastern	11.8723	1	Winter
Southeastern	10.8413	1	Winter
Southeastern	12.1575	1	Winter
Southeastern	12.4956	1	Winter
Southeastern	14.275	1	Winter
Southeastern	17.4013	1	Winter
Southeastern	23.4	1	Winter
Southeastern	7.15062	1	Winter
Southeastern	7.70437	1	Winter
Southeastern	8.27812	1	Winter
Southeastern	8.70063	1	Winter
Southeastern	13.6105	1	Winter
Southeastern	15.1381	1	Winter
Southeastern	20.4025	1	Winter
Southeastern	21.3788	1	Winter
Southeastern	10.3678	1	Winter
Southeastern	26.2763	1	Winter
Southeastern	7.15062	1	Winter
Southeastern	7.70437	1	Winter
Southeastern	8.27812	1	Winter
Southeastern	8.70063	1	Winter
Southeastern	13.6105	1	Winter
Southeastern	15.1381	1	Winter
Southeastern	20.4025	1	Winter
Southeastern	21.3788	1	Winter
Southeastern	10.3678	1	Winter
Southeastern	26.2763	1	Winter
Southeastern	10.3678	1	Winter
Southeastern	26.2763	1	Winter
Southeastern	15.5612	0	Spring
Southeastern	15.8719	0	Spring
Southeastern	17.0188	0	Spring
Southeastern	17.4713	0	Spring
Southeastern	19.6869	0	Spring
Southeastern	20.3062	0	Spring
Southeastern	18.6394	0	Spring
Southeastern	18.6887	0	Spring
Southeastern	18.735	0	Spring
Southeastern	18.9025	0	Spring
Southeastern	19.1381	0	Spring
Southeastern	19.2087	0	Spring
Southeastern	19.4231	0	Spring
Southeastern	19.6156	0	Spring
Southeastern	19.735	0	Spring
Southeastern	20.0925	0	Spring
Southeastern	21.9525	0	Spring
Southeastern	19.5681	0	Spring
Southeastern	27.3931	0	Spring
Southeastern	16.1837	1	Spring
Southeastern	16.7094	1	Spring
Southeastern	17.9256	1	Spring
Southeastern	18.83	1	Spring
Southeastern	20.6419	1	Spring
Southeastern	19.64	1	Spring
Southeastern	20.76	1	Spring
Southeastern	21.285	1	Spring
Southeastern	20.9506	1	Spring
Southeastern	19.9262	1	Spring
Southeastern	22.6244	1	Spring
Southeastern	22.145	1	Spring
Southeastern	20.9981	1	Spring
Southeastern	20.1644	1	Spring
Southeastern	25.1044	1	Spring
Southeastern	23.7844	1	Spring
Southeastern	20.9506	1	Spring
Southeastern	19.9262	1	Spring
Southeastern	22.6244	1	Spring
Southeastern	22.145	1	Spring
Southeastern	20.9981	1	Spring
Southeastern	20.1644	1	Spring
Southeastern	25.1044	1	Spring
Southeastern	23.7844	1	Spring
Southeastern	22.145	1	Spring
Southeastern	20.9981	1	Spring
Southeastern	20.1644	1	Spring
Southeastern	25.1044	1	Spring
Southeastern	23.7844	1	Spring
Southeastern	20.9981	1	Spring
Southeastern	20.1644	1	Spring
Southeastern	25.1044	1	Spring
Southeastern	23.7844	1	Spring
Southeastern	20.1644	1	Spring
Southeastern	25.1044	1	Spring
Southeastern	23.7844	1	Spring
Southeastern	23.7844	1	Spring
Southeastern	23.7844	1	Spring
Southeastern	23.7844	1	Spring
Central	24.8042	0	Summer
Central	21.1375	0	Summer
Central	20.4937	0	Summer
Central	19.825	0	Summer
Central	19.7937	0	Summer
Central	19.625	0	Summer
Central	19.4813	0	Summer
Central	26.439	0	Summer
Central	25.2812	0	Summer
Central	24.2277	0	Summer
Central	23.2216	0	Summer
Central	22.0938	0	Summer
Central	21.8938	0	Summer
Central	21.775	0	Summer
Central	21.7188	0	Summer
Central	21.9213	0	Summer
Central	19.6124	0	Summer
Central	19.2221	0	Summer
Central	18.9362	0	Summer
Central	18.7605	0	Summer
Central	18.2393	0	Summer
Central	18.0039	0	Summer
Central	17.5165	0	Summer
Central	20.2188	1	Summer
Central	23.7485	1	Summer
Central	23.4189	1	Summer
Central	22.4406	1	Summer
Central	22.0656	1	Summer
Central	20.2556	1	Summer
Central	17.7225	1	Summer
Central	17.4796	1	Summer
Central	17.597	1	Summer
Central	17.4125	1	Summer
Central	23.2229	1	Summer
Central	23.2229	1	Summer
Central	20.7417	1	Summer
Central	20.7417	1	Summer
Central	20.0125	1	Summer
Central	20.0125	1	Summer
Central	21.8896	1	Summer
Central	21.8896	1	Summer
Central	21.8896	1	Summer
Central	20.5	1	Summer
Central	20.5	1	Summer
Central	20.5	1	Summer
Central	22.3	1	Summer
Central	22.3	1	Summer
Central	22.3	1	Summer
Central	17.9275	0	Autumn
Central	17.1765	0	Autumn
Central	16.851	0	Autumn
Central	16.275	0	Autumn
Central	15.824	0	Autumn
Central	15.4231	0	Autumn
Central	14.7653	0	Autumn
Central	14.3266	0	Autumn
Central	13.9195	0	Autumn
Central	13.7629	0	Autumn
Central	13.669	0	Autumn
Central	14.0448	0	Autumn
Central	16.9487	0	Autumn
Central	15.7778	0	Autumn
Central	14.5556	0	Autumn
Central	14.0278	0	Autumn
Central	13.6944	0	Autumn
Central	13.2639	0	Autumn
Central	12.8333	0	Autumn
Central	12.6806	0	Autumn
Central	12.4861	0	Autumn
Central	14.0447	1	Autumn
Central	15.0417	1	Autumn
Central	13.1111	1	Autumn
Central	13.1667	1	Autumn
Central	13.1667	1	Autumn
Central	18.45	1	Autumn
Central	18.45	1	Autumn
Central	18.45	1	Autumn
Central	19.0568	0	Winter
Central	18.75	0	Winter
Central	18.0568	0	Winter
Central	17.4896	0	Winter
Central	17.1875	0	Winter
Central	16.6354	0	Winter
Central	20.5103	0	Winter
Central	16.8101	0	Winter
Central	16.3276	0	Winter
Central	15.7754	0	Winter
Central	15.4064	0	Winter
Central	14.9345	0	Winter
Central	14.5673	0	Winter
Central	13.945	0	Winter
Central	13.8512	0	Winter
Central	19.5909	1	Winter
Central	17.75	1	Winter
Central	17.4688	1	Winter
Central	16.9688	1	Winter
Central	16.7188	1	Winter
Central	19.0525	1	Winter
Central	17.3508	1	Winter
Central	17.6477	1	Winter
Central	17.6477	1	Winter
Central	14.236	1	Winter
Central	14.236	1	Winter
Central	18.4091	1	Winter
Central	18.4091	1	Winter
Central	18.4091	1	Winter
Central	18.2124	1	Winter
Central	18.2124	1	Winter
Central	18.2124	1	Winter
Central	18.2124	1	Winter
Central	18.2124	1	Winter
Central	18.2124	1	Winter
Central	22.5147	0	Spring
Central	21.7564	0	Spring
Central	21.09	0	Spring
Central	20.571	0	Spring
Central	20.6701	0	Spring
Central	20.3627	0	Spring
Central	19.9236	0	Spring
Central	19.6827	0	Spring
Central	19.6587	0	Spring
Central	22.5	0	Spring
Central	21.5	0	Spring
Central	20.8125	0	Spring
Central	20.1562	0	Spring
Central	19.5625	0	Spring
Central	19.2188	0	Spring
Central	18.55	0	Spring
Central	18.3	0	Spring
Central	18.175	0	Spring
Central	17.9	0	Spring
Central	17.375	0	Spring
Central	17.175	0	Spring
Central	23.75	0	Spring
Central	23.5125	0	Spring
Central	23.125	0	Spring
Central	22.9	0	Spring
Central	22.375	0	Spring
Central	22.2386	0	Spring
Central	22.2386	0	Spring
Central	20.7957	1	Spring
Central	20.7874	1	Spring
Central	20.1287	1	Spring
Central	19.8846	1	Spring
Central	17.6	1	Spring
Central	23.25	1	Spring
Central	23	1	Spring
Central	22.25	1	Spring
Central	22.4659	1	Spring
Central	22.4659	1	Spring
Central	22.3409	1	Spring
Central	22.3409	1	Spring
Central	22.1932	1	Spring
Central	22.1932	1	Spring

## Sheet: Temperature
REGION	REPRODUCTION	MONTH	SEASON	MEAN TEMPERATURE (oC)
Southeastern	Yes	January	Summer	23.3906
Southeastern	Yes	January	Summer	22.1731
Southeastern	Yes	January	Summer	21.5012
Southeastern	Yes	January	Summer	21.6694
Southeastern	Yes	January	Summer	23.1238
Southeastern	Yes	January	Summer	23.8469
Southeastern	Yes	January	Summer	22.0306
Southeastern	Yes	January	Summer	21.4769
Southeastern	Yes	January	Summer	21.0938
Southeastern	Yes	January	Summer	21.3313
Southeastern	Yes	January	Summer	21.57
Southeastern	Yes	January	Summer	20.9975
Southeastern	Yes	February	Summer	17.835
Southeastern	Yes	February	Summer	17.7138
Southeastern	Yes	February	Summer	17.5938
Southeastern	Yes	February	Summer	17.8287
Southeastern	Yes	February	Summer	18.4462
Southeastern	Yes	February	Summer	19.1631
Southeastern	Yes	February	Summer	19.5919
Southeastern	Yes	February	Summer	20.0925
Southeastern	Yes	February	Summer	21.0475
Southeastern	Yes	February	Summer	17.995
Southeastern	Yes	February	Summer	17.735
Southeastern	Yes	February	Summer	17.8287
Southeastern	No	March	Summer	22.644
Southeastern	No	March	Summer	18.8075
Southeastern	No	March	Summer	18.5912
Southeastern	No	March	Summer	18.7812
Southeastern	No	March	Summer	18.9019
Southeastern	No	March	Summer	19.5219
Southeastern	No	March	Summer	20.7281
Southeastern	No	March	Summer	20.7044
Southeastern	No	March	Summer	18.6863
Southeastern	No	March	Summer	18.52
Southeastern	No	March	Summer	18.615
Southeastern	No	March	Summer	19.2131
Southeastern	No	April	Autumn	15.2056
Southeastern	No	April	Autumn	14.15
Southeastern	No	April	Autumn	13.7669
Southeastern	No	April	Autumn	13.4056
Southeastern	No	April	Autumn	13.0188
Southeastern	No	April	Autumn	18.615
Southeastern	No	April	Autumn	15.8744
Southeastern	No	April	Autumn	14.7756
Southeastern	No	April	Autumn	14.535
Southeastern	No	April	Autumn	22.3044
Southeastern	No	April	Autumn	16.6137
Southeastern	No	April	Autumn	17.375
Southeastern	No	May	Autumn	11.4397
Southeastern	No	May	Autumn	11.2734
Southeastern	No	May	Autumn	11.1538
Southeastern	No	May	Autumn	10.9453
Southeastern	No	May	Autumn	10.5687
Southeastern	No	May	Autumn	9.94031
Southeastern	No	May	Autumn	9.33719
Southeastern	No	May	Autumn	20.8766
Southeastern	No	May	Autumn	12.6438
Southeastern	No	May	Autumn	12.3625
Southeastern	No	May	Autumn	14.5119
Southeastern	No	May	Autumn	13.0122
Southeastern	No	June	Autumn	17.4725
Southeastern	No	June	Autumn	14.755
Southeastern	No	June	Autumn	14.5625
Southeastern	No	June	Autumn	14.3231
Southeastern	No	June	Autumn	14.2988
Southeastern	No	June	Autumn	14.1325
Southeastern	No	June	Autumn	18.2087
Southeastern	No	June	Autumn	16.9481
Southeastern	No	June	Autumn	16.33
Southeastern	No	June	Autumn	15.3513
Southeastern	No	June	Autumn	15.0419
Southeastern	No	June	Autumn	15.925
Southeastern	No	July	Winter	6.67438
Southeastern	No	July	Winter	6.24125
Southeastern	No	July	Winter	11.8723
Southeastern	No	July	Winter	9.64438
Southeastern	No	July	Winter	8.9525
Southeastern	No	July	Winter	5.9625
Southeastern	No	July	Winter	13.6105
Southeastern	No	July	Winter	8.70063
Southeastern	No	July	Winter	8.27812
Southeastern	No	July	Winter	7.70437
Southeastern	No	July	Winter	7.15062
Southeastern	No	July	Winter	10.3678
Southeastern	Yes	August	Winter	20.1631
Southeastern	Yes	August	Winter	16.1619
Southeastern	Yes	August	Winter	13.5581
Southeastern	Yes	August	Winter	12.785
Southeastern	Yes	August	Winter	11.7675
Southeastern	Yes	August	Winter	11.1245
Southeastern	Yes	August	Winter	11.4275
Southeastern	Yes	August	Winter	17.4013
Southeastern	Yes	August	Winter	14.275
Southeastern	Yes	August	Winter	12.4956
Southeastern	Yes	August	Winter	12.1575
Southeastern	Yes	August	Winter	10.8413
Southeastern	Yes	September	Winter	19.2094
Southeastern	Yes	September	Winter	18.4937
Southeastern	Yes	September	Winter	17.71
Southeastern	Yes	September	Winter	17.0925
Southeastern	Yes	September	Winter	16.6887
Southeastern	Yes	September	Winter	16.3319
Southeastern	Yes	September	Winter	16.07
Southeastern	Yes	September	Winter	15.7831
Southeastern	Yes	September	Winter	23.4
Southeastern	Yes	September	Winter	21.3788
Southeastern	Yes	September	Winter	20.4025
Southeastern	Yes	September	Winter	26.2763
Southeastern	Yes	October	Spring	20.3062
Southeastern	Yes	October	Spring	19.6869
Southeastern	Yes	October	Spring	17.4713
Southeastern	Yes	October	Spring	17.2565
Southeastern	Yes	October	Spring	17.0188
Southeastern	Yes	October	Spring	15.8719
Southeastern	Yes	October	Spring	15.5612
Southeastern	Yes	October	Spring	18.83
Southeastern	Yes	October	Spring	17.9256
Southeastern	Yes	October	Spring	16.7094
Southeastern	Yes	October	Spring	16.1837
Southeastern	Yes	October	Spring	20.9506
Southeastern	Yes	November	Spring	21.9525
Southeastern	Yes	November	Spring	20.0925
Southeastern	Yes	November	Spring	19.735
Southeastern	Yes	November	Spring	19.6156
Southeastern	Yes	November	Spring	19.4231
Southeastern	Yes	November	Spring	19.2087
Southeastern	Yes	November	Spring	19.1381
Southeastern	Yes	November	Spring	18.9025
Southeastern	Yes	November	Spring	18.735
Southeastern	Yes	November	Spring	18.6887
Southeastern	Yes	November	Spring	18.6394
Southeastern	Yes	November	Spring	20.6419
Southeastern	Yes	December	Spring	27.3931
Southeastern	Yes	December	Spring	19.5681
Southeastern	Yes	December	Spring	21.285
Southeastern	Yes	December	Spring	20.76
Southeastern	Yes	December	Spring	19.64
Southeastern	Yes	December	Spring	22.6244
Southeastern	Yes	December	Spring	19.9262
Southeastern	Yes	December	Spring	22.145
Southeastern	Yes	December	Spring	20.9981
Southeastern	Yes	December	Spring	25.1044
Southeastern	Yes	December	Spring	20.1644
Southeastern	Yes	December	Spring	23.7844
Central	Yes	January	Summer	24.8042
Central	Yes	January	Summer	20.4937
Central	Yes	January	Summer	19.825
Central	Yes	January	Summer	19.7937
Central	Yes	January	Summer	19.625
Central	Yes	January	Summer	19.4813
Central	Yes	January	Summer	20.2188
Central	Yes	January	Summer	23.2229
Central	Yes	January	Summer	20.7417
Central	Yes	January	Summer	20.0125
Central	Yes	January	Summer	21.8896
Central	Yes	January	Summer	20.5
Central	Yes	February	Summer	26.439
Central	Yes	February	Summer	25.2812
Central	Yes	February	Summer	24.2277
Central	Yes	February	Summer	23.2216
Central	Yes	February	Summer	22.0938
Central	Yes	February	Summer	21.8938
Central	Yes	February	Summer	21.775
Central	Yes	February	Summer	23.7485
Central	Yes	February	Summer	23.4189
Central	Yes	February	Summer	22.4406
Central	Yes	February	Summer	22.0656
Central	Yes	February	Summer	22.3
Central	No	March	Summer	19.6124
Central	No	March	Summer	19.2221
Central	No	March	Summer	18.9362
Central	No	March	Summer	18.7605
Central	No	March	Summer	18.2393
Central	No	March	Summer	18.0039
Central	No	March	Summer	17.5165
Central	No	March	Summer	20.2556
Central	No	March	Summer	17.7225
Central	No	March	Summer	17.4796
Central	No	March	Summer	17.597
Central	No	March	Summer	17.4125
Central	No	May	Autumn	17.9275
Central	No	May	Autumn	16.851
Central	No	May	Autumn	16.275
Central	No	May	Autumn	15.824
Central	No	May	Autumn	15.4231
Central	No	May	Autumn	14.7653
Central	No	May	Autumn	14.3266
Central	No	May	Autumn	13.9195
Central	No	May	Autumn	13.7629
Central	No	May	Autumn	13.669
Central	No	May	Autumn	14.0448
Central	No	May	Autumn	14.0447
Central	No	June	Autumn	15.7778
Central	No	June	Autumn	14.5556
Central	No	June	Autumn	14.0278
Central	No	June	Autumn	13.6944
Central	No	June	Autumn	13.2639
Central	No	June	Autumn	12.8333
Central	No	June	Autumn	12.6806
Central	No	June	Autumn	12.4861
Central	No	June	Autumn	15.0417
Central	No	June	Autumn	13.1111
Central	No	June	Autumn	13.1667
Central	No	June	Autumn	18.45
Central	No	July	Winter	18.75
Central	No	July	Winter	18.0568
Central	No	July	Winter	17.4896
Central	No	July	Winter	17.1875
Central	No	July	Winter	16.6354
Central	No	July	Winter	19.5909
Central	No	July	Winter	17.75
Central	No	July	Winter	17.4688
Central	No	July	Winter	16.9688
Central	No	July	Winter	16.7188
Central	No	July	Winter	17.6477
Central	No	July	Winter	18.4091
Central	Yes	August	Winter	20.5103
Central	Yes	August	Winter	16.3276
Central	Yes	August	Winter	15.7754
Central	Yes	August	Winter	15.4064
Central	Yes	August	Winter	14.9345
Central	Yes	August	Winter	14.5673
Central	Yes	August	Winter	13.945
Central	Yes	August	Winter	13.8512
Central	Yes	August	Winter	19.0525
Central	Yes	August	Winter	17.3508
Central	Yes	August	Winter	14.236
Central	Yes	August	Winter	18.2124
Central	Yes	October	Spring	21.7564
Central	Yes	October	Spring	21.09
Central	Yes	October	Spring	20.571
Central	Yes	October	Spring	20.6701
Central	Yes	October	Spring	20.3627
Central	Yes	October	Spring	19.9236
Central	Yes	October	Spring	19.6827
Central	Yes	October	Spring	19.6587
Central	Yes	October	Spring	20.7957
Central	Yes	October	Spring	20.7874
Central	Yes	October	Spring	20.1287
Central	Yes	October	Spring	19.8846
Central	Yes	November	Spring	21.5
Central	Yes	November	Spring	20.8125
Central	Yes	November	Spring	20.1562
Central	Yes	November	Spring	19.5625
Central	Yes	November	Spring	19.2188
Central	Yes	November	Spring	18.55
Central	Yes	November	Spring	18.3
Central	Yes	November	Spring	18.175
Central	Yes	November	Spring	17.9
Central	Yes	November	Spring	17.375
Central	Yes	November	Spring	17.175
Central	Yes	November	Spring	17.6
Central	Yes	December	Spring	23.5125
Central	Yes	December	Spring	23.125
Central	Yes	December	Spring	22.9
Central	Yes	December	Spring	22.375
Central	Yes	December	Spring	22.2386
Central	Yes	December	Spring	22.2386
Central	Yes	December	Spring	23.25
Central	Yes	December	Spring	23
Central	Yes	December	Spring	22.25
Central	Yes	December	Spring	22.4659
Central	Yes	December	Spring	22.3409
Central	Yes	December	Spring	22.1932
